# Supplementary material for: Tumor heterogeneity underlies clinical outcome and MEK inhibitor response in somatic NF1-mutant glioblastoma
Source: JCI Insight. 2025 Sep 23;10(18):e192658. doi: 10.1172/jci.insight.192658 (PMC12487855; doi:10.1172/jci.insight.192658)
Supplement: Supporting data values [file jciinsight-10-192658-s012.xlsx]

## Sheet: 1b
	NF1 mutant	PSM NF1 wildtype
TERT	95	103
CDKN2A/B	74	78
PTEN	54	57
TP53	35	33
PIK3CA	21	13
RB1	16	18
PIK3R1	14	16
STAG2	13	4
EGFR	10	70
PDGFRA	10	10
CDK4	6	18
MDM2	4	13
MDM4	7	13

## Sheet: 1c
	NF1 mutant	NF1 wildtype
147.485	1
96.5589	1
38.1699	1
23.5397	1
37.6438	1
5.91781	1
23.1781	1
5.7863	1
45.7644	0
37.2493	1
48.1973	0
22.2247	1
49.5781	0
26.5973	1
13.3808	1
13.1836	1
2.46575	0
23.6384	1
1.80822	1
17.8849	1
4.73425	1
21.6329	1
7.95616	1
30.2795	1
3.68219	1
24.4603	0
4.93151	1
22.1918	0
23.1781	0
13.3151	1
9.99452	1
18.7726	0
12.8877	0
14.6959	0
12.2959	0
9.0411	0
7.23288	1
11.9671	0
10.3562	0
9.40274	0
8.31781	0
13.5781	0
51.2877	0
37.4466	1
21.7644	1
4.2411	1
14.4	1
14.6301	0
1.03333	0
3.93333	0
1.53333	1
1509.8	0
1.26667	1
9.3	0
13.6	0
15.2667	0
11.8667	1
10.6667	1
4.93333	0
18.6667	0
13.7333	0
5.26667	0
21.5667	0
4.33333	1
21.0667	0
3.73333	1
0	1
29.9667	1
6.4	0
1.74247	1
18.674	0
0.263014	0
2.99178	1
10.1918	1
11.7041	1
24.0329	1
10.389	1
20.6466	1
32.7123	1
20.811	1
39.3205	0
50.8274	0
14.6959	1
21.1397	1
17.7205	1
7.56164	1
14.0384	0
4.40548	1
18.4438	1
0.0657534	0
0.723288	1
0.427397	0
6.01644	1
1.57808	1
4.99726	1
15.7151	1
10.4877	1
13.0192	1
7.26575	1
21.3699	1
10.1918	1
29.9178	0
20.6137	1
28.1753	0
25.1836	0
6.83836	1
17.1616	1
0.328767	0
7.92329	1
12.4603	1
3.64932	1
10.9808	1
2.69589	1
8.12055	0
2.79452	1
2.20274	1
8.02192	0
23.2438	0
2.69589	1
2.16986	0
7.56164	0
15.3863	1
15.7479	0
14.4	0
9.99452	0
10.0274	1
12.9863	0
12.4932	0
1.61096	1
9.0411	0
10.5205	0
3.41918	0
4.53699	1
1.77534	0
61.4137	0
15.1233	1
45.7315	0
18.5425	1
25.4795	0
9.33699	1
8.44932	1
1.74247	1
6.47671	1
2.23333	0
4.43333	0
2.03333	0
5.06667	0
4.8	0
1.9	0
5.73333	0
5.6	0
1.26667	1
7.93333	0
3.83333	0
5.03333	1
11.1	0
5.7	0
228.933	0
3.46667	1
11.8	0
11.9333	1
11.4333	0
14.6	0
6.5	1
12.7	0
3.6	1
15.5	0
2.26667	1
5	1
10.6333	1
23.6667	0
5.2	1
17.3333	1
13.3667	1
5.16667	1
21.7333	1
21.8667	1
89.2	1
0	1
19.6667	1
77.1667	1
21.2333	1
17.5	1
75.4667	1
67.0667	1
8.1863	0
33		1
43		1
12.6		1
20.129		1
18.2		1
16.5333		1
2.6129		0
44.2		0
6.63333		1
16.4333		1
11.5484		1
15.1935		1
15.1613		1
10.8387		1
12.3667		0
0.645161		1
11.7097		1
19.7419		1
26.2414		1
10.8387		1
12.2667		0
8.19355		1
8.09677		0
7.23333		0
13.3871		1
4.9		1
23.3333		0
24.8065		1
16.4		1
9.74194		1
15.5484		1
41		1
5.41935		1
14.1667		1
13.7419		1
16.3548		1
9.93548		0
56.2667		0
30.5806		0
18.5333		0
2.22581		0
13.871		1
9.93333		1
9.83871		1
4.26667		0
1.93548		1
0.535714		1
16.2258		1
39.4333		0
13.4194		1
3.03226		0
44.3571		1
6.67742		0
24.3214		0
5.35484		0
12.3333		0
23.9355		1
2.29032		0
27.5		1
17		0
12.9355		1
6.2		0
9.6129		0
2.29032		0
8.19355		0
19.8		0
3.74194		0
5.36667		1
5.44828		0
14.1935		1
24.9032		1
16.8		0
34.0645		0
7.96774		0
5.74194		1
3.23333		0
14.3871		0
10.5333		0
8.32258		0
1.45161		1
19.871		1
4.73333		0
12.7097		1
9.24138		1
2.96774		0
22.6333		1
9.16129		0
8.73333		0
38.3226		0
17.9032		1
36.0645		1
3.09677		0
30.1935		1
5.26667		0
15.8387		0
16.8333		1
15.8065		0
29.5806		0
12.6774		1
15.2903		1
12.1333		1
6.33333		1
8.63333		0
4.22581		0
4.19355		0
42.6129		0
18		0
3.46667		0
8.06667		0
20.5161		1
14.8065		1
4.96667		0
13.8		1
6.2		1
34.9677		1
4.46667		1
15.6774		1
11.8333		1
3.06452		1
36.7742		0
11.7333		0
12.7097		0
24.3871		1
2.16129		0
30.2258		1
1.5		1
20.25		0
1.25806		1
21.6333		1
5.16129		0
22.4839		0
18.7333		0
10.4667		0
25.3667		0
4.25806		1
13.0023		1
12		1
3.4		1
13.8		0
23.0968		1
28.1935		0
4.70968		1
16.5161		0
10.4		0
1.13333		0
4.54839		0
57		0
5.74194		1
33.3667		0
8.16667		1

## Sheet: 1d
NF1 mut	mortality	CDKN2A/B Lost
147.485	1
96.5589	1
38.1699	1
23.5397	1
37.6438	1
5.91781	1
23.1781	1
5.7863	1
45.7644	0
37.2493	1
48.1973	0
22.2247	1
49.5781	0
26.5973	1
13.3808	1
13.1836	1
2.46575	0
23.6384	1
1.80822	1
17.8849	1
4.73425	1
21.6329	1
7.95616	1
30.2795	1
3.68219	1
24.4603	0
4.93151	1
22.1918	0
23.1781	0
13.3151	1
9.99452	1
18.7726	0
12.8877	0
14.6959	0
12.2959	0
9.0411	0
7.23288	1
11.9671	0
10.3562	0
9.40274	0
8.31781	0
13.5781	0
51.2877	0
37.4466	1
21.7644	1
4.2411	1
14.4	1
14.6301	0
1.03333	0
3.93333	0
1.53333	1
1509.8	0
1.26667	1
9.3	0
13.6	0
15.2667	0
11.8667	1
10.6667	1
4.93333	0
18.6667	0
13.7333	0
5.26667	0
21.5667	0
4.33333	1
21.0667	0
3.73333	1
0	1
29.9667	1
6.4	0
1.74247		1
18.674		0
0.263014		0
2.99178		1
10.1918		1
11.7041		1
24.0329		1
10.389		1
20.6466		1
32.7123		1
20.811		1
39.3205		0
50.8274		0
14.6959		1
21.1397		1
17.7205		1
7.56164		1
14.0384		0
4.40548		1
18.4438		1
0.0657534		0
0.723288		1
0.427397		0
6.01644		1
1.57808		1
4.99726		1
15.7151		1
10.4877		1
13.0192		1
7.26575		1
21.3699		1
10.1918		1
29.9178		0
20.6137		1
28.1753		0
25.1836		0
6.83836		1
17.1616		1
0.328767		0
7.92329		1
12.4603		1
3.64932		1
10.9808		1
2.69589		1
8.12055		0
2.79452		1
2.20274		1
8.02192		0
23.2438		0
2.69589		1
2.16986		0
7.56164		0
15.3863		1
15.7479		0
14.4		0
9.99452		0
10.0274		1
12.9863		0
12.4932		0
1.61096		1
9.0411		0
10.5205		0
3.41918		0
4.53699		1
1.77534		0
61.4137		0
15.1233		1
45.7315		0
18.5425		1
25.4795		0
9.33699		1
8.44932		1
1.74247		1
6.47671		1
2.23333		0
4.43333		0
2.03333		0
5.06667		0
4.8		0
1.9		0
5.73333		0
5.6		0
1.26667		1
7.93333		0
3.83333		0
5.03333		1
11.1		0
5.7		0
228.933		0
3.46667		1
11.8		0
11.9333		1
11.4333		0
14.6		0
6.5		1
12.7		0
3.6		1
15.5		0
2.26667		1
5		1
10.6333		1
23.6667		0
5.2		1
17.3333		1
13.3667		1
5.16667		1
21.7333		1
21.8667		1
89.2		1
0		1
19.6667		1
77.1667		1
21.2333		1
17.5		1
75.4667		1
67.0667		1
8.1863		0

## Sheet: 1e
NF1 wt	CDKN2A/B Intact	CDKN2A/B Lost
43	1
16.5333	1
16.4333	1
15.1935	1
10.8387	1
8.19355	1
13.3871	1
23.3333	0
24.8065	1
9.93548	0
56.2667	0
18.5333	0
2.22581	0
9.83871	1
1.93548	1
39.4333	0
3.03226	0
24.3214	0
12.3333	0
27.5	1
12.9355	1
6.2	0
9.6129	0
2.29032	0
19.8	0
3.74194	0
16.8	0
34.0645	0
5.74194	1
4.73333	0
9.16129	0
38.3226	0
36.0645	1
30.1935	1
5.26667	0
15.8065	0
6.33333	1
3.06452	1
30.2258	1
1.5	1
20.25	0
1.25806	1
21.6333	1
18.7333	0
4.25806	1
3.4	1
23.0968	1
4.54839	0
33		1
12.6		1
20.129		1
18.2		1
2.6129		0
44.2		0
6.63333		1
11.5484		1
15.1613		1
12.3667		0
0.645161		1
11.7097		1
19.7419		1
26.2414		1
10.8387		1
12.2667		0
8.09677		0
7.23333		0
4.9		1
16.4		1
9.74194		1
15.5484		1
41		1
5.41935		1
14.1667		1
13.7419		1
16.3548		1
30.5806		0
13.871		1
9.93333		1
4.26667		0
0.535714		1
16.2258		1
13.4194		1
44.3571		1
6.67742		0
5.35484		0
23.9355		1
2.29032		0
17		0
8.19355		0
5.36667		1
5.44828		0
14.1935		1
24.9032		1
7.96774		0
3.23333		0
14.3871		0
10.5333		0
8.32258		0
1.45161		1
19.871		1
12.7097		1
9.24138		1
2.96774		0
22.6333		1
8.73333		0
17.9032		1
3.09677		0
15.8387		0
16.8333		1
29.5806		0
12.6774		1
15.2903		1
12.1333		1
8.63333		0
4.22581		0
4.19355		0
42.6129		0
18		0
3.46667		0
8.06667		0
20.5161		1
14.8065		1
4.96667		0
13.8		1
6.2		1
34.9677		1
4.46667		1
15.6774		1
11.8333		1
36.7742		0
11.7333		0
12.7097		0
24.3871		1
2.16129		0
5.16129		0
22.4839		0
10.4667		0
25.3667		0
13.0023		1
12		1
13.8		0
28.1935		0
4.70968		1
16.5161		0
10.4		0
1.13333		0
57		0
5.74194		1
33.3667		0
8.16667		1

## Sheet: 1f
	Univariate				multivariate
TTF	0.63	1.07	0.37		TTF	0.63	1.1	0.36
TMZ	0.36	0.6	0.22		TMZ	0.62	1.3	0.3
Radiation	0.34	0.66	0.18		Radiation	0.57	1.56	0.21
Multifocal	1.74	2.7	1.13		Multifocal	1.64	2.65	1.02
KPS	0.95	0.97	0.93		KPS	0.94	0.97	0.92
Age	1.04	1.06	1.02		Age	1.03	1.05	1.01
TMB	1	1.01	0.99		TMB
MSI	1.03	1.12	0.94		MSI
PIK3CA	1.67	2.26	1.05		PIK3CA	1.16	1.94	0.69
CDKN2A	1.5	2.25	1.01		CDKN2A/B	1.81	2.86	1.14

## Sheet: 3e
Gm42418	-1.73111		98.7822
Lars2	-0.798401		48.1311
Rplp0	-0.502936		48.8294
Crabp1	-0.491993		28.6364
Cyb5r3	-0.467925		25.1991
Rps2	-0.437352		18.0368
Cryab	-0.399029		10.7307
Lgals1	-0.397442		25.7847
Tmsb4x	-0.380712		8.5766
Rpl7	-0.352255		24.8544
Rps4x	-0.340616		19.5612
Sh3pxd2a	-0.334997		20.2792
Rpl36a	-0.334587		15.4185
Rps12	-0.329366		11.9121
Rpsa	-0.323568		23.2103
Rps15	-0.321479		22.3158
Rpl21	-0.314834		15.3821
Eef1a1	-0.314271		27.8389
Rpl30	-0.313065		11.0418
Rpl9	-0.308977		13.7371
Rps26	-0.302187		17.3009
Rpl8	-0.292757		23.6469
Rpl15	-0.275716		9.9659
Rpl6	-0.272329		12.3319
Rpl12	-0.271356		7.67658
Rps18	-0.271251		10.1798
S100a10	-0.269004		9.70302
Pabpc1	-0.267393		12.9272
Rpl39	-0.266626		7.35833
Anp32b	-0.262545		1.45733
Ppia	-0.259979		10.6226
Rpl26	-0.254301		10.8904
Rpl28	-0.252704		11.7001
Ppp1r14b	-0.250451		12.8922
Rpl10	-0.249994		8.92119
Kif5b	-0.24563		4.76071
AY036118	-0.245539		20.904
Rpl23a	-0.24323		10.6455
Rpl5	-0.242345		11.1244
Eef1b2	-0.241018		9.93025
Rps3	-0.237922		9.23187
Rplp1	-0.235596		16.1357
Rps19	-0.233781		9.73662
Rps5	-0.227926		8.48399
S100a11	-0.22741		7.5622
Rpl3	-0.225515		11.6656
Ncl	-0.225147		3.9383
Cox8a	-0.225119		8.50295
Rpl13a	-0.221201		9.18269
Tpt1	-0.219867		11.9954
Rpl19	-0.219084		9.35888
Snrpe	-0.218986		4.4944
Eef2	-0.216498		7.97511
Rpl13	-0.210957		7.37874
Rps15a	-0.210738		4.79926
Rps10	-0.208996		6.6097
Rpl29	-0.206788		7.01245
Rpl24	-0.205677		6.0388
Cox6c	-0.205109		5.18875
Rps25	-0.203921		3.25153
Ccnd1	-0.202385		5.11459
Rplp2	-0.201182		7.20313
Eif4g2	-0.200572		5.7657
Rpl34	-0.199887		2.54343
Rps21	-0.199563		2.03848
Rps14	-0.197557		7.09147
Rps3a1	-0.193185		7.09225
Myl12a	-0.193131		4.63213
Rps13	-0.192447		4.53361
Uba52	-0.191466		7.98829
Rpl14	-0.190849		5.0368
Rpl36	-0.1894		5.30776
Rps16	-0.189352		4.24982
Rpl23	-0.1887		4.27105
Rpl27a	-0.187993		5.28475
Rps11	-0.183941		3.31616
Tle5	-0.183511		7.10363
Snrpf	-0.182695		5.68699
Rpl37a	-0.180367		3.16997
Ran	-0.17836		3.30707
Rps28	-0.178152		5.77925
Nap1l1	-0.177711		4.46077
Rps27a	-0.174772		1.87897
Anxa5	-0.173228		1.71695
Ybx1	-0.171693		3.14376
Dap	-0.171088		4.54099
Rps27	-0.170933		1.46846
Atp1a2	-0.168081		12.5393
Rpl18	-0.166177		1.84584
Rbm3	-0.165118		3.24925
Nme1	-0.159111		3.15147
Ranbp1	-0.156592		1.5229
Prdx2	-0.154493		5.01028
Rpl27	-0.152615		2.60439
Cox7b	-0.150709		2.14927
Mt3	-0.149822		5.68926
Snhg6	-0.149697		1.37576
Rack1	-0.148832		3.49532
Plp1	-0.143868		4.91228
S100a6	-0.140599		5.65433
Drap1	-0.13893		4.0746
Gnas	-0.137178		1.51109
Ckb	-0.134604		3.7668
Mrpl33	-0.120983		1.76867
Cops9	-0.119102		1.76658
Ctsl	0.0314396			2.58154
Bgn	0.0833984			3.99938
Serinc1	0.0976129			2.54305
Ext1	0.0977802			1.93995
Myh9	0.0990584			1.63775
Sfpq	0.10196			2.27738
Mbnl2	0.102806			1.77962
Cd164	0.106155			3.29757
Lman1	0.106226			2.66504
Ssr2	0.107488			2.68682
Tnfrsf12a	0.108846			2.8184
Eif4a2	0.110643			1.94936
Atp6ap1	0.111377			2.49313
Nars	0.111731			1.31019
Sub1	0.113657			1.85057
Ltbp1	0.115656			4.33907
Igf2r	0.117462			3.61321
Fermt2	0.118826			3.25166
Col5a1	0.119363			3.2456
Actb	0.119835			15.974
Marcks	0.121038			2.26584
Vmp1	0.121206			3.90835
Klra4	0.121254			5.81603
Lrp1	0.122404			3.6527
Rpn2	0.122787			3.2817
Cd81	0.123737			1.73244
Tmed10	0.124981			2.2183
Lamp2	0.127119			2.59471
Bmp1	0.127361			6.04618
mt-Nd4	0.128331			1.37416
Pla2g7	0.131794			6.02334
Flna	0.132069			6.44275
Itgav	0.133509			5.56833
Myadm	0.136055			6.61784
P4ha1	0.136928			5.93123
Cdh6	0.136937			3.18376
Atp6v0c	0.137703			3.11111
Ckap4	0.13806			4.33651
Nupr1	0.138733			5.41786
Ddx5	0.138887			2.99473
Clic4	0.140348			4.86664
Mmp14	0.140406			1.7795
Col4a2	0.140795			3.84186
Sec62	0.141502			7.0351
Prrc2c	0.142603			6.61331
Lamb1	0.143233			6.54796
Plod2	0.143258			3.4825
Pdgfb	0.143791			8.82413
Son	0.144443			8.34114
Atp2b1	0.145048			6.63596
Clic1	0.145128			3.38541
Fbn1	0.146884			4.80491
Rbms1	0.147018			6.8337
Cd47	0.147121			8.72102
Iqgap1	0.147203			4.08024
Zfand5	0.148977			7.22126
Bnip3	0.149078			4.27675
Tagln	0.149634			11.6045
Tubb5	0.150284			3.44592
Morf4l2	0.150388			4.94516
Actn1	0.150509			3.56922
Pcbp1	0.151015			5.22041
Fgfr1	0.151987			5.7941
Ifrd1	0.152584			5.59192
Vcan	0.154216			9.23667
Pdia6	0.155339			4.66453
Pdia3	0.155559			5.35143
Hif1a	0.156708			6.90217
Tmbim6	0.15751			5.69552
Ncam1	0.157979			8.54507
P4hb	0.158348			6.20352
Cd63	0.159981			6.06197
Pcolce	0.160228			7.01876
Emp1	0.161873			6.65597
Tnfaip2	0.164381			7.1916
Calm2	0.164483			5.25523
Plat	0.165804			7.57309
Stat1	0.172775			12.1525
Ahnak	0.174554			11.7673
C1qa	0.175211			3.32786
Col4a1	0.17659			7.28075
Cdh2	0.177719			11.0339
Ass1	0.179082			16.2024
Psme2	0.182089			7.88288
Ctsb	0.184121			7.25287
Lox	0.185322			13.1058
Grina	0.186691			7.01232
Hbegf	0.187271			13.214
Irgm1	0.187739			16.1525
Srrm2	0.194934			14.5541
App	0.196777			9.3012
Itgb1	0.197201			8.84854
Cst3	0.200404			5.79041
Npc2	0.201819			9.23641
Zfp36l2	0.201984			12.0777
Plin2	0.202602			9.2031
Tapbp	0.203451			16.8308
Cd44	0.206218			12.6258
Timp1	0.210545			7.29412
Irf2bp2	0.211316			17.6788
Vcl	0.212683			16.2292
Serpinf1	0.217193			15.113
Ctsc	0.217625			10.3352
Rbm39	0.218667			17.823
Vegfa	0.226024			21.5238
Rtn4	0.230433			10.1094
Sdc4	0.232386			14.2316
Ifitm3	0.236622			10.9231
Ero1l	0.237924			5.55786
Ly6a	0.238069			16.2463
Hk2	0.24222			18.4645
Rrbp1	0.243846			14.4969
Tnc	0.244457			12.2811
Sox9	0.246051			19.5826
Isg15	0.249348			17.7452
Spp1	0.255165			12.9092
Ctsd	0.256375			13.819
Psme1	0.258998			21.4338
Sparc	0.264948			15.7798
mt-Co1	0.267075			20.1488
Calr	0.27103			17.3415
Mcl1	0.271543			23.9029
Col3a1	0.271935			19.6718
Psmb8	0.275089			34.1347
Atf4	0.278285			18.2881
Klf6	0.279226			27.9308
Zfp36l1	0.282028			25.7867
Lgmn	0.283832			12.075
Grn	0.292126			20.3474
Tm4sf1	0.296559			15.2513
Sgk1	0.298123			29.7047
Fstl1	0.303972			22.6849
Rhob	0.309345			23.6959
Col1a2	0.309857			23.8568
Itm2b	0.312319			20.5136
Bhlhe40	0.312704			36.7154
Sox4	0.31355			22.334
Fn1	0.329559			26.0036
Tgfbi	0.331281			32.2284
Ly6e	0.331584			20.4789
Ccn1	0.348778			26.3598
Srgn	0.349137			28.3235
Col1a1	0.349965			18.2925
Gbp2	0.353233			36.8366
Zfp36	0.36418			42.9006
Iigp1	0.369897			17.0856
Slc38a2	0.374939			39.305
Il1b	0.376017			42.6875
Psap	0.38873			20.1988
Apoe	0.390943			7.76634
Hsp90b1	0.398593			34.2735
Pim1	0.401234			48.2033
Ptgs2	0.404584			20.9297
Ccl2	0.404865			31.1655
Egr1	0.415324			34.6688
Ctss	0.432462			27.2347
Fbln2	0.43864			34.4699
Cebpb	0.441366			43.8219
H3f3b	0.444021			35.3443
Btg1	0.451111			36.8899
Klf4	0.453534			39.8985
AA467197	0.454034			34.0945
H2-Ab1	0.459351			44.5617
H2-Aa	0.468307			39.2408
Bst2	0.473475			48.0339
Ubc	0.475885			43.7922
Hes1	0.478308			48.8441
Hspa5	0.484935			44.0735
Thbs1	0.486464			35.0929
Jund	0.515903			55.7751
Acta2	0.518172			30.2112
Mt2	0.529565			6.7446
Nfkbia	0.598759			59.4437
Dusp1	0.627086			75.3644
Ier3	0.643675			52.9015
H2-D1	0.64827			96.9331
Fos	0.649532			72.3335
Jun	0.673774			73.9584
Neat1	0.685828			37.5254
Nras	0.725399			56.8436
Junb	0.750347			87.9364
H2-K1	0.806202			112.739
Cd74	0.840647			59.2245
B2m	0.966932			154.581
Malat1	1.81108			85.159
Rpl37	-0.148822	1.26858
Rpl41	-0.20865	1.20886
Atp5b	-0.148969	1.20281
Clu	0.152302	1.19903
Alcam	0.098991	1.19598
Rpl7a	-0.140754	1.11706
Rpl18a	-0.141523	1.08678
Chchd2	-0.136263	1.07083
Bsg	0.158402	1.05554
Eprs	0.0896969	0.907875
Lamp1	0.124928	0.877773
Prdx1	-0.115229	0.867956
Cct2	-0.124575	0.789803
Dbi	-0.158779	0.780897
Zyx	0.0970682	0.774739
Pcna	0.100305	0.774364
Naca	-0.13451	0.750605
Tbca	-0.111959	0.750252
Ppic	0.0917301	0.735352
Ostc	0.083102	0.71742
Eif4a1	0.117888	0.707638
Rpl38	-0.104018	0.702298
Rpl4	-0.139304	0.660718
Thbs2	0.0979439	0.626184
Selenok	0.092734	0.624387
Eif2s2	0.123433	0.574863
Atp5md	-0.150168	0.555399
Rpl31	-0.126463	0.531298
Nme2	-0.147609	0.530264
Sqstm1	0.125189	0.475341
Rpl35a	-0.155217	0.458821
Rpl22	-0.144912	0.457547
Flnb	0.0795949	0.425481
Mif	-0.139923	0.400096
Rpl11	-0.151581	0.37172
Polr1d	-0.0915883	0.357113
Eif5a	-0.134423	0.32576
Igfbp3	0.19332	0.324972
Wls	0.0754724	0.317654
Anxa3	0.0897864	0.274473
Dynll1	-0.144877	0.268435
Atp5j2	-0.0994444	0.237714
Ppib	0.0898622	0.213109
Prrx1	0.0997697	0.156105
Basp1	0.0973168	0.142841
Litaf	0.0919967	0.140166
Sf3b1	0.0768929	0.140123
Rps7	-0.104595	0.134625
Snhg8	-0.0827115	0.0977076
Dpysl3	0.101301	0.0720344
Rps24	-0.123744	0.0356312
Bri3	0.0799737	0.0328887
Snrpg	-0.143155	0.0150136
Eif4ebp1	0.0823785	0
Arpc1b	-0.114918	0
Ppp2ca	0.0898735	0
Mgp	0.173504	0
Lpp	0.0962397	0
Ssb	0.0797266	0
Paics	-0.0812318	0
Rps17	-0.13643	0
Rpl17	-0.138912	0
Cox6a1	-0.112423	0
Rpl10a	-0.130227	0
Atp5g2	-0.0986355	0
Itm2c	0.0753994	0
Fdps	-0.113691	0
Rps20	-0.133393	0
Serpinh1	0.0847362	0
Snrpd2	-0.0887831	0
Tuba1c	0.0765304	0
Cnn3	0.0924395	0
Tpm4	-0.11811	0
Ywhaq	-0.109595	0
Eif3h	-0.10363	0
Eif3c	0.0917887	0
Mtdh	0.0710948	0
Ddx3x	0.0753479	0
Hspd1	-0.0985232	0
Azin1	0.078509	0
Atp5j	-0.111899	0
Mrfap1	-0.0868821	0
Psmd11	0.0698839	0
Rps23	-0.138366	0
Ndufa4	-0.135834	0
Ndfip1	0.0671528	0
Gng11	0.102592	0
Csde1	-0.115375	0
Asah1	0.0725781	0
Vapa	0.0668958	0
Txn1	-0.112118	0
Scd1	-0.0996988	0
Tax1bp1	0.0706994	0
Pmepa1	0.0870486	0
Pebp1	-0.0854302	0
Rps8	-0.10558	0
Csrp1	0.0689458	0
Higd1a	0.102675	0
Mrps6	-0.0950004	0
Lmna	0.0831885	0
Anxa2	-0.111443	0
Wnk1	0.0871878	0
Pcbp2	-0.118914	0
Strap	-0.0981457	0
Psma6	0.0742649	0
Picalm	0.0701763	0
Ywhaz	-0.103321	0
Tes	0.0827154	0
Cfl2	0.059856	0
Lgals3	0.10051	0
Plec	0.0443276	0
Srsf2	0.0605036	0
Nisch	0.0876563	0
Cnn2	0.0801221	0
Rps27l	-0.101736	0
Hnrnpa0	0.06679	0
Prkg2	0.0605611	0
Eif1	0.0795595	0
Pgk1	0.0970892	0
Canx	0.0732263	0
Laptm4a	0.0760637	0
Cpe	-0.1144	0
Tuba1a	0.0983637	0
Spcs1	0.071151	0
Srsf3	0.0784426	0
Rps9	-0.0772217	0
Hnrnph1	0.058466	0
Ssr3	0.0828512	0
Slc25a3	-0.10535	0
Cast	0.0678054	0
Tomm5	0.0662771	0
Cavin1	-0.096638	0
Rars	0.0502169	0
Sec61b	-0.116878	0
Hist1h2bc	0.0850769	0
Mt1	0.605336	0
Igfbp4	-0.0953884	0
Nes	-0.0837521	0
Mybbp1a	0.0514761	0
Adipor1	-0.0671201	0
Gas5	-0.108914	0
G3bp1	0.058765	0
Cltc	0.0777056	0
Rsl1d1	0.0548842	0
Eef1g	-0.0948227	0
Fau	-0.125911	0
Fkbp1a	-0.0763814	0
Srp14	-0.0674157	0
Rnasek	-0.0743306	0
Cox7c	-0.0809486	0
Zfp706	0.0469591	0
mt-Co2	0.0648849	0
Nop10	-0.0880822	0
Capzb	0.0647945	0
Manf	0.0597704	0
Odc1	-0.081504	0
Hspg2	0.0398492	0
1810037I17Rik	0.0785417	0
Elob	-0.0663319	0
Rpl32	-0.110932	0
Cdk4	-0.0675687	0
Dync1i2	0.05653	0
Hnrnpk	0.0600186	0
Ndufa6	-0.0649203	0
Psmc3	0.0580055	0
Mrps21	-0.072248	0
Actg1	0.0821243	0
Bag1	-0.0564924	0
Atp5mpl	-0.0908344	0
Tpi1	0.0788125	0
Sars	0.0643411	0
Nfib	0.0480729	0
Txnl1	0.0591224	0
Hmga2	0.0650476	0
Cct8	-0.0599854	0
Banf1	-0.0813339	0
Reep5	0.0597074	0
Timm8b	-0.0549374	0
Eif3i	-0.0579968	0
Sat1	0.0652128	0
mt-Atp6	0.0650315	0
Rac1	-0.0745167	0
Myl6	0.0645511	0
Gabarap	0.0759769	0
Hnrnpf	0.0507545	0
Ndufab1	-0.0663536	0
Tspo	0.0771988	0
Timm17a	-0.062442	0
Arhgdib	0.0724928	0
Hmgn1	-0.0851778	0
Ndufa8	-0.0575153	0
Psmb4	0.0610391	0
Eif3m	0.0552178	0
Tomm7	-0.0604822	0
Tomm6	-0.0616456	0
Hsp90ab1	-0.100872	0
Sap18	0.0570155	0
Krtcap2	0.0604148	0
Sms	-0.081712	0
Btf3	-0.106666	0
Cotl1	0.057086	0
mt-Nd3	0.0666372	0
Psmb7	0.049931	0
Ptms	-0.0837057	0
Eif5b	0.0509941	0
Hsbp1	-0.0652029	0
Atxn10	-0.0617045	0
Bnip3l	0.0481286	0
Taf10	-0.0476651	0
Timp2	0.0629156	0
Tpr	0.0301286	0
Eif3a	-0.14241	0
Eno1	0.0709397	0
Maged1	0.0549153	0
Hnrnpa2b1	-0.104644	0
Ost4	-0.0716729	0
Slc25a5	-0.0759135	0
Calu	0.0451552	0
Cnih1	0.0484427	0
Tm9sf3	0.0523036	0
Rps6	-0.0802851	0
Arpc4	-0.0592368	0
Paip2	-0.058444	0
Eloc	-0.0857329	0
Csnk1a1	0.0503301	0
Tpm1	0.0730055	0
Cct6a	-0.0640513	0
Gnb1	-0.0649616	0
Eif4g1	0.0449192	0
Ndufb10	-0.0538717	0
Ostf1	-0.0601153	0
Ybx3	-0.0726186	0
Ndufa12	-0.0662241	0
Slirp	0.0525293	0
Ndufa7	-0.0564947	0
Rab7	0.0425826	0
Gnb2	-0.0681206	0
Ccnd2	0.0339346	0
Cycs	-0.0743389	0
Pfdn5	-0.0595476	0
Smarca5	0.0487353	0
Mdh2	-0.0638834	0
Ndufa3	-0.0446845	0
Psmb1	-0.0509176	0
Uba1	-0.0653286	0
Rpl22l1	-0.105953	0
Calm3	-0.059096	0
Cox7a2	-0.067399	0
Tuba1b	0.0229659	0
Uqcrb	-0.042466	0
Psmd8	-0.0478066	0
Pfn1	-0.0799308	0
Csrp2	-0.0871156	0
Aimp1	0.0402064	0
Tmem258	-0.0638922	0
Gsn	0.0527748	0
Fus	0.0590675	0
Sec61g	-0.0736661	0
Eny2	-0.0623616	0
Cct4	0.0360426	0
Spop	-0.063803	0
Eif3l	-0.061363	0
Snrpb2	0.0468612	0
Hspe1	-0.0627515	0
Ola1	-0.0597503	0
Atp5k	-0.0699454	0
Capn2	-0.0446042	0
Qk	0.0422803	0
Sf3b2	0.0357391	0
Hnrnpa3	-0.0866143	0
Uqcr11	-0.0621331	0
Hmgb2	0.0539306	0
Nedd4	-0.111755	0
7-Sep	-0.0579746	0
Ywhag	0.0387503	0
Cox5a	-0.0692065	0
Ubxn1	-0.059633	0
Rbm8a	0.0436938	0
Arhgdia	-0.0544845	0
Cd9	0.0082351	0
Hspa4	0.0398447	0
Ndufc1	-0.0413213	0
mt-Nd2	0.0468223	0
Fxyd5	0.0518456	0
Hmgb1	-0.0899376	0
Myof	-0.0711279	0
Actr2	-0.0621461	0
Ubl5	-0.0589658	0
Serf2	-0.0688745	0
Mobp	0.00086555	0
Ube2d3	0.0370123	0
Arpp19	-0.053661	0
Zcrb1	-0.0656918	0
Cox4i1	-0.0652849	0
Cct5	-0.0416725	0
Tagln2	0.0455729	0
Ndufb4	-0.0540029	0
mt-Co3	-0.0702953	0
Ube2r2	0.0333699	0
Ube2s	-0.0627819	0
Sod1	-0.0559215	0
Hcfc1r1	0.047112	0
Capg	-0.0579877	0
Hnrnpu	0.0377053	0
Mrpl20	0.029726	0
Ifitm1	-0.110877	0
Myl12b	-0.0454305	0
Cct3	0.0453305	0
Eid1	-0.037188	0
Selenow	-0.0618562	0
Atp5o	-0.0657416	0
Cnih4	0.0377491	0
Sarnp	-0.0461084	0
Capns1	-0.0478066	0
Cstb	0.0427031	0
Atp6v1g1	0.0487922	0
Ank	0.0623952	0
Ndufs5	-0.0368508	0
Gm2000	-0.0324185	0
H2afz	-0.114998	0
Vcp	0.0308669	0
Ftl1	0.040418	0
Serbp1	-0.0808583	0
Rexo2	0.0379434	0
Ier3ip1	0.0239282	0
Kmt5a	-0.0395586	0
Mbp	-0.265627	0
Psmb5	-0.0342989	0
Mbnl1	0.0407992	0
Serpinb6a	-0.0498162	0
Ndufb9	0.0384305	0
Cks1b	-0.0559404	0
Txndc17	-0.0519204	0
Palld	-0.0905011	0
Hdgf	-0.0481186	0
Tomm20	-0.0546981	0
Psma7	0.0607427	0
Gpi1	0.0441522	0
Mapk6	0.0380728	0
Cald1	0.0649476	0
Scd2	0.0561085	0
Hnrnpa1	0.0529666	0
Dad1	0.0401785	0
Cct7	-0.0472046	0
Polr2k	0.0410839	0
Ubb	0.058562	0
Atp5g3	-0.0483636	0
Ppp1ca	-0.0361113	0
Rpl36al	-0.0681292	0
Ndufb7	0.0396562	0
Selenot	0.0376084	0
Pfdn4	-0.0328979	0
Snrpd3	-0.0416007	0
Psma5	0.0343591	0
Pdap1	-0.0433627	0
Gls	0.0338661	0
Cox7a2l	-0.0485166	0
S100a4	-0.133959	0
Atp6v1f	0.0299509	0
Aldoa	0.0453984	0
Ptma	-0.0937436	0
Chmp5	-0.0432231	0
Cyc1	-0.0341472	0
Atp5c1	-0.040953	0
Slc30a4	-0.0481502	0
Cnbp	0.0189457	0
Arpc2	0.0316955	0
Map4k4	0.023025	0
Cox6b1	-0.0540368	0
Actr3	0.0274313	0
Rbis	-0.0399447	0
Gapdh	-0.0280865	0
Galnt1	-0.0698027	0
Snrpb	0.0280682	0
Rpl35	0.101548	0
Sh3bgrl	-0.0193789	0
Atp5h	-0.041317	0
Prmt1	-0.0452068	0
Rock2	0.0269891	0
Atp5a1	-0.0523817	0
Srp19	0.0195985	0
Sin3b	-0.0495554	0
Cdkn2a	-0.0212904	0
Psmb3	-0.0395015	0
Ppfibp1	-0.0404063	0
Mlf2	-0.0396387	0
Hint1	-0.0509031	0
Fam162a	0.0771583	0
Pfdn1	-0.0431884	0
Oaz1	-0.0539049	0
Eif5	0.030886	0
Tcp1	0.0433693	0
Capza2	0.0190886	0
Lsm12	0.0322985	0
Arf5	0.0363318	0
Pls3	0.0260778	0
Pfdn2	0.0287157	0
Npm1	-0.0537543	0
Wdr1	-0.0346554	0
Srp9	-0.0293159	0
Atp5l	-0.0225578	0
Lsm5	-0.0452882	0
Tmsb10	-0.0577533	0
Hdlbp	0.0224555	0
Tceal9	0.0372271	0
Selenoh	0.0285809	0
Cacybp	0.0330163	0
Micos10	-0.0399365	0
Abracl	0.032722	0
Ssr4	0.0310146	0
Dnaja1	0.0298972	0
Snx9	0.0138331	0
Glud1	0.0185279	0
Ldha	0.020116	0
Mtpn	-0.0268634	0
Swi5	-0.0429184	0
Map1lc3b	0.0375173	0
Rap1a	-0.0240359	0
Uqcrh	-0.0452327	0
Smdt1	-0.0340286	0
Sumo2	-0.0345431	0
Ctnnb1	-0.0692631	0
Ndufa1	-0.0470083	0
Kpnb1	0.0195039	0
Uqcr10	-0.0228853	0
Morf4l1	0.0262001	0
Set	-0.038915	0
Tomm22	-0.028353	0
Psma2	0.0227972	0
Gng5	0.0199629	0
Rps29	-0.0384079	0
Gng12	0.0275911	0
Rtraf	-0.0298745	0
Sfr1	-0.0363386	0
Metap2	0.0180509	0
Ttc3	0.00825502	0
Hnrnpm	-0.0273737	0
Akr1a1	-0.0268522	0
Eif3f	-0.0207933	0
Kars	0.0258136	0
Ube2b	0.012805	0
Gdi2	0.0264888	0
Atox1	-0.0516841	0
Cox5b	-0.0350483	0
Chchd1	-0.0247934	0
Prpf40a	0.0196316	0
Hnrnpab	-0.0243879	0
Ndufa11	-0.0280684	0
Eif1ax	-0.0248609	0
Ndufc2	-0.0174386	0
Mrpl30	-0.0223334	0
Dazap2	0.0188705	0
Pdcd6ip	0.0216504	0
Mrpl13	-0.0279366	0
Pkm	0.0341151	0
Ndufb5	-0.0265787	0
Ap2m1	-0.0220452	0
Hnrnpc	0.0143134	0
Ndufb6	-0.019381	0
Ewsr1	0.0194546	0
9530068E07Rik	0.0189387	0
Tcf25	0.0161207	0
Psmb6	-0.0138976	0
mt-Nd5	-0.0406898	0
Psmc6	0.0159731	0
Psmc1	0.013324	0
11-Sep	-0.0196961	0
Psmd1	0.0105284	0
Timm13	-0.0337573	0
Aig1	0.0114839	0
Gsto1	0.00298675	0
Ywhab	0.0159794	0
Tpm3	0.019829	0
Tcea1	-0.0232224	0
Denr	0.0164018	0
Sem1	-0.0282025	0
Lap3	0.0113654	0
Serp1	0.0121055	0
Cavin3	0.00294061	0
Psma4	0.0211203	0
Prkar1a	0.00620601	0
Cdc42	0.0190448	0
Prdx5	0.00905968	0
Phgdh	0.0124205	0
Sptbn1	-0.00653	0
H3f3a	0.0164793	0
Slc25a4	0.0179323	0
Bzw1	-0.0145966	0
Rab5c	-0.0163507	0
Cap1	-0.0211888	0
Tubb6	0.00039324	0
Rab18	-0.0207553	0
Atp5e	-0.0106312	0
Nedd8	-0.0092799	0
Eif3e	-0.0137102	0
Atp5g1	-0.0135206	0
Hspa8	0.00656008	0
mt-Nd1	0.00996332	0
Ube2l3	-0.0432772	0
Rhoa	0.00165942	0
Phb2	-0.0186195	0
Axl	0.0200655	0
Nucks1	0.00899918	0
Uqcrq	-0.0197929	0
mt-Atp8	-0.0219979	0
Plp2	0.00636379	0
Grem1	0.0454967	0
Pgam1	-0.0332217	0
Chmp4b	-0.014561	0
Psmd2	-0.0258152	0
Snx3	0.0103947	0
Ndufb8	-0.0083183	0
Actn4	-0.0128468	0
St13	-0.0276193	0
Clta	-0.042522	0
Atp5f1	-0.0172496	0
Arf4	-0.02243	0
Vim	-0.0691996	0
Tmem167	-0.0071139	0
Dstn	0.00675378	0
Vdac1	0.011094	0
Uqcc2	-0.0252163	0
Ddb1	0.00501006	0
Crabp2	0.00517324	0
Ndufa5	-0.0165879	0
Prdx6	-0.0026141	0
Ube2i	-0.0059657	0
Rwdd1	-0.0272303	0
Psma3	-0.0229606	0
Ctnna1	-0.0036802	0
Anxa1	0.00054372	0
Sh3glb1	-0.0129131	0
Eif4b	0.0101044	0
Rad21	-0.0152201	0
Fkbp3	0.0119285	0
Romo1	0.0166252	0
Sdcbp	0.00919092	0
Emp3	-0.027215	0
Edf1	0.0185308	0
Ifitm2	0.0194403	0
Ptges3	-0.0014167	0
C1qbp	-0.0140679	0
Fth1	-0.0504141	0
Mrpl52	0.00647521	0
Tulp4	-0.0052079	0
Rbbp7	0.00208389	0
Ndufa2	0.00759351	0
Map1b	-0.0071139	0
mt-Cytb	-0.0253648	0
Grcc10	-0.0157349	0
Atp6v0e	0.0092024	0
Vdac3	-0.02399	0
H2afj	-0.0183298	0
Ndufb11	0.00598031	0
Ssrp1	0.00152107	0
9-Sep	0.00431724	0
Pomp	0.0125828	0
Eif3b	-0.0016201	0
Cbx3	-0.0029524	0
Hypk	-0.0184621	0
Tma7	-0.0153931	0
Gnai2	-0.0185584	0
Arpc5	0.0140329	0
Aprt	0.00290685	0
Dynlrb1	0.0113792	0
Msn	-0.0024369	0
Gpc1	-0.0085745	0
Bex3	0.00091871	0
Ghitm	-0.0053758	0
Cox17	-0.0026907	0
Caprin1	0.00827652	0
Snrpd1	-0.0011528	0
Lamtor2	0.0152336	0
Ndufa13	-0.0151342	0
U2af1	-0.0046443	0
Sh3bgrl3	0.0134905	0
Eef1d	-0.0241636	0
Mapre1	0.0104906	0
Rbx1	-0.0120509	0
Gspt1	-0.0023248	0
Tmem256	-0.0022679	0
Calm1	-0.0305927	0
Dst	-0.0433052	0
Ywhae	-0.0242261	0
Gpx4	-0.0117817	0
Hsp90aa1	-0.0411532	0
Mdh1	0.00663767	0
Atp5d	0.00274658	0
Bola2	0.0200377	0
Snrpc	-0.0095974	0
Rab2a	0.00666755	0
Esd	-0.0059356	0
Npm3	-0.0066781	0
Skp1a	-0.0090354	0
Tcf4	-0.0005515	0
Stip1	-0.0119832	0
Alyref	-0.005989	0
Rhoc	0.00918249	0
Psmb2	-0.0002959	0
Ppp3ca	-0.0262239	0
Tmed2	0.00666755	0
Arf1	-0.0116734	0
Atp6v1e1	-0.0100903	0
Ppp1r2	-0.0028062	0
Glrx5	-0.0091892	0
AI506816	-0.0292236	0
Sh3kbp1	-0.019841	0
Rad23b	-0.0002037	0
Rnf11	0.00995567	0
Nsa2	0.00363698	0
Csnk2b	-0.001495	0
Selenof	-0.0065676	0
2410006H16Rik	0.00875495	0
Mrps33	-0.0097676	0
Atpif1	0.00385865	0
Hspa9	-0.022593	0
Pdcd5	-0.0011933	0
Prelid1	-0.0049717	0
Ndufb1-ps	0.013112	0
Vdac2	0.00581087	0
D8Ertd738e	-0.0124428	0
Lxn	-0.0166889	0
Nono	-0.0072137	0
Gpx1	0.0107366	0
Cfl1	-0.0265736	0
Snu13	-0.0102314	0
Zfp91	-0.0040364	0
mt-Nd4l	-0.0027151	0
Ptp4a2	-0.027911	0
Wwtr1	-0.0136982	0
Arpc3	0.00024672	0
Eif3k	0.00022388	0

## Sheet: 3f
S100a6	-0.954106		4.24812
Lgals1	-0.92699		8.69922
Spp1	-0.856018		15.5832
Crabp1	-0.818569		7.36625
Vim	-0.667372		5.64792
Col1a1	-0.546508		17.9482
Gm42418	-0.538354		1.72461
Anxa5	-0.436878		3.61722
Col1a2	-0.403873		9.46918
Prdx1	-0.402018		4.05866
Sparc	-0.355578		3.30552
Hmga2	-0.319316		4.16537
Myl12a	-0.298019		2.47727
S100a10	-0.28972		3.17461
mt-Co3	-0.223437		2.01313
Col3a1	-0.210604		4.79843
Tnc	-0.200548		2.16035
Flna	-0.177856		1.49049
Itgb8	0.21098			2.23989
Gbp7	0.212676			2.29301
Gltp	0.224108			3.08355
Chl1	0.228141			1.94239
Gap43	0.229484			1.57307
Ly6h	0.253156			1.33449
Igtp	0.253345			2.19011
Pcdh17	0.266301			2.7087
Iigp1	0.28228			2.80502
Irgm1	0.28936			1.3252
Opcml	0.302779			3.28358
Olig2	0.305033			3.91037
Gatm	0.312476			2.96392
Lhfpl3	0.323407			4.52476
Col11a1	0.326386			2.24432
Sulf2	0.331442			1.39265
Sox10	0.339182			5.02946
Malat1	0.370543			3.65015
Rtn1	0.370855			1.70523
Cntn1	0.378829			3.67765
Xist	0.383612			2.53235
Pdgfra	0.418304			4.59344
Cldn11	0.4266			1.50217
Gpm6a	0.431664			1.47548
Qk	0.446428			2.80618
Tnr	0.485791			6.20316
B2m	0.507473			5.93484
Marcks	0.595023			2.5166
Olig1	0.607406			4.37186
Cd9	0.63149			2.88919
Ptprz1	0.634806			4.33067
Cyb5r3	-0.282685	1.29547
Abhd2	0.243217	1.29042
Igfbp3	-0.16356	1.28154
Rab10	0.214154	1.19048
Syt4	0.266685	1.05157
Fyn	0.392452	1.03843
Ywhae	0.271245	0.93323
S100a16	0.446839	0.932883
Stat1	0.217354	0.750714
Nsg2	0.363922	0.577873
Ncald	0.219816	0.547262
Clcn3	0.17446	0.544861
Cacng4	0.158377	0.526779
Bcan	0.204547	0.438733
Nfia	0.256896	0.407315
Syt11	0.250398	0.406078
Sdc3	0.20665	0.393557
Slc25a3	-0.270406	0.301048
Arl6ip1	0.251988	0.295132
Cspg5	0.295551	0.285846
Bcas1	0.472955	0.245431
Fam168a	0.156851	0.236497
Prkce	0.179378	0.23553
Gabrb3	0.171065	0.209787
S100a1	0.295578	0.13991
Tmem176b	0.226169	0.13497
Cyfip2	0.196209	0.0116195
Scrg1	0.176628	0
Gpx4	-0.187944	0
mt-Cytb	-0.163892	0
Dlgap1	0.198363	0
Sox11	0.110323	0
Pabpc1	-0.251041	0
Cox4i1	-0.214765	0
Vcan	0.246566	0
Nrxn1	0.288662	0
Anxa2	-0.165982	0
Epn2	0.172821	0
Actg1	-0.303019	0
Sdc4	-0.157663	0
Nav1	0.140207	0
Agap1	0.141491	0
Grin2b	0.230626	0
Tmem30a	0.300153	0
Lsamp	0.219137	0
Cnp	0.276823	0
Arglu1	0.172112	0
Tia1	0.148095	0
Enpp2	0.302961	0
Txn1	-0.237641	0
Nrxn2	0.187976	0
Sfpq	0.179854	0
Zbtb20	0.222664	0
Tpm4	-0.218396	0
Pfn1	-0.192112	0
Zeb2	0.199564	0
Pcsk1n	0.232841	0
Gsk3b	0.166457	0
Lars2	-0.322175	0
Ctsl	-0.228736	0
Pgk1	-0.264601	0
C4b	0.24523	0
Cdh2	0.178451	0
Scn8a	0.150412	0
Hsp90aa1	-0.246376	0
Gria2	0.280609	0
Ptms	-0.210571	0
Nlgn2	0.146339	0
Ncam1	0.249103	0
Pcdh7	0.217489	0
Ubb	-0.238793	0
Myl6	-0.271986	0
Nrxn3	0.34808	0
Plppr4	0.251625	0
Rtn3	0.278684	0
Ank	-0.13497	0
AY036118	0.357901	0
Rab14	0.146214	0
Fam171b	0.172285	0
Tspan13	0.190454	0
Aldoa	-0.168981	0
Astn1	0.152211	0
Vxn	0.162553	0
Prdx5	-0.146164	0
Atp9a	0.155308	0
Top1	0.131465	0
Glg1	0.186528	0
Alcam	0.196236	0
Sez6	-0.13825	0
Maged1	0.124504	0
H2-D1	0.18784	0
Gapdh	-0.2303	0
Nktr	0.146801	0
Anks1b	0.14232	0
Grm5	0.220638	0
Nme2	-0.261278	0
Etnk1	0.135147	0
Pcdh9	0.124225	0
Cadm1	0.201977	0
Rpl24	-0.320073	0
Marcksl1	0.101649	0
Rpl8	-0.332785	0
Apc	0.106239	0
Ckb	-0.276283	0
Cst3	-0.378832	0
Basp1	0.147446	0
Ank3	0.150286	0
mt-Nd3	-0.137535	0
Cct8	-0.130076	0
Tmem176a	0.146801	0
Fut9	0.158606	0
Nell2	0.190672	0
Gng3	0.153012	0
Cd63	-0.161472	0
Capns1	-0.157967	0
Bmpr2	0.113643	0
Mlc1	-0.155711	0
Npm1	-0.230951	0
S100a13	0.112013	0
Bsg	-0.172075	0
Prrc2c	0.10919	0
Rplp1	-0.252485	0
Sirt2	0.305943	0
Hsp90ab1	-0.175922	0
H2-K1	0.203471	0
Ctsb	-0.238622	0
Matr3	0.125733	0
Hspa8	-0.192189	0
Prdx6	-0.370287	0
Clstn1	0.189279	0
Sel1l	0.148095	0
Ttr	0.107627	0
Gabra1	0.181757	0
Ccnd2	-0.186359	0
Rbm39	0.134364	0
Celf2	0.125794	0
App	0.295746	0
Tm9sf2	0.094166	0
Elavl3	0.114908	0
Csnk1a1	0.137923	0
Tubb3	-0.138549	0
Ppp3cb	0.105701	0
Nsg1	0.124861	0
Fam107a	-0.26719	0
Tuba1a	0.201788	0
Pnisr	0.118353	0
Ttc3	0.183312	0
Sox9	-0.114873	0
Atxn7l3b	0.0970558	0
Pkm	-0.173026	0
Ftl1	-0.238534	0
Edil3	0.159871	0
Sec62	0.107411	0
Pcnp	0.108747	0
Cadm2	0.222092	0
Actb	-0.139984	0
Nfasc	0.219112	0
Kcnq1ot1	0.173839	0
Ndufb9	-0.12119	0
Ppia	-0.320588	0
Eif5a	-0.169429	0
Emc1	0.0784212	0
Eif1	-0.179149	0
Gpm6b	0.149547	0
Mif	-0.218203	0
Negr1	0.133574	0
Cd47	0.125673	0
Bex2	0.130545	0
Ndfip1	0.177716	0
Peg3	0.10842	0
Plekhb1	0.134564	0
Ankrd12	0.120753	0
Bst2	0.0812529	0
Impad1	0.122485	0
Snrpf	-0.161576	0
Itgav	0.151952	0
Tuba1b	-0.152012	0
Atrx	0.102011	0
Hnrnpa0	0.0826673	0
Calu	-0.0777613	0
Cald1	-0.178084	0
Serpina3n	0.199967	0
Atp5b	-0.15539	0
Cdr1os	0.117909	0
Ndufa1	0.127976	0
Rplp0	-0.320895	0
Actr3	-0.108176	0
Atp5l	-0.156373	0
Pla2g7	-0.103996	0
Gnaq	0.0906303	0
Pura	0.120234	0
Enc1	0.112367	0
Eef1g	-0.130998	0
Pgrmc1	0.124763	0
Rpl38	0.0755588	0
Mt3	-0.331921	0
Srrm2	0.171721	0
Uqcrh	0.125445	0
Ube2r2	-0.0966291	0
Fus	0.101967	0
Gria3	0.153046	0
Cacna2d1	0.168705	0
Apoe	-0.0049828	0
Prkacb	0.145758	0
Hmgb1	0.186004	0
Plp1	0.312476	0
Clasp2	0.0891211	0
Meg3	0.230435	0
Tmed10	0.115353	0
Anp32b	-0.289001	0
Mtdh	0.115885	0
Cck	-0.200857	0
Sparcl1	0.00298731	0
Ank2	0.102394	0
Pmepa1	0.0921637	0
Tmx4	0.105701	0
Gpr37l1	0.0330595	0
Son	0.126623	0
Calr	0.111023	0
Atp1b2	0.104209	0
Dner	0.0990654	0
Pgam1	-0.178309	0
Bclaf1	0.0976635	0
Tmod2	0.0961755	0
Ywhab	0.100023	0
Oip5os1	0.155308	0
Rab6a	0.13721	0
Bex3	0.094723	0
Cplx2	0.130844	0
Ncdn	-0.107695	0
Ncan	0.0965555	0
Got1	-0.111977	0
Ran	-0.123253	0
Hacd3	0.0962916	0
Fth1	-0.217747	0
2410006H16Rik	0.0777639	0
Mmd2	0.0803221	0
Pcdh10	0.112063	0
Sox2	0.107567	0
Itfg1	0.0810006	0
Morf4l1	0.129107	0
Mycbp2	0.0931597	0
Sdcbp	-0.0852146	0
Selenot	0.0848736	0
Dbi	0.198162	0
Ndufa12	-0.107842	0
Tpi1	-0.130855	0
Spag9	0.107032	0
Frrs1l	0.12079	0
Kif1b	0.0973609	0
Dnm1	-0.178869	0
Eif3h	-0.11137	0
Mat2a	0.0875454	0
Hnrnpa1	0.16794	0
Ppp3r1	0.0743928	0
mt-Nd2	-0.106457	0
Jund	0.105477	0
Cadm4	0.116956	0
Hdgf	-0.0859086	0
Cpe	-0.147326	0
Clu	-0.0903453	0
Ptprd	0.0825649	0
Map2	0.0961755	0
Olfm1	0.340235	0
Gnao1	-0.156083	0
Calm3	0.125302	0
Car2	-0.0894824	0
Atp6v0e2	0.0746053	0
Cycs	-0.117595	0
Metrn	0.106205	0
Rps3	-0.216623	0
Ndufc2	0.0867972	0
Rack1	-0.201299	0
Selenow	0.113165	0
Gaa	0.169703	0
Sumo2	-0.0939385	0
Gstm1	-0.225759	0
Cox7b	-0.121092	0
Nrcam	0.118327	0
mt-Atp6	-0.0796983	0
Tra2a	0.0824794	0
Enah	0.0906888	0
Cbx3	0.143755	0
Acsbg1	-0.0571973	0
Tcf4	0.125829	0
Sec61b	-0.118448	0
Sh3bgrl	-0.0929477	0
Nras	-0.100481	0
Ldhb	-0.107434	0
Rdx	0.0578842	0
Atp5g3	-0.0971687	0
Cox7a2	-0.100481	0
Arhgdia	-0.0664451	0
Slc22a17	0.113147	0
Cd81	0.122302	0
Atp1a3	0.14213	0
Map1b	0.13111	0
Ntrk2	0.0853852	0
Ubc	-0.110307	0
Ptpra	0.0812529	0
Sox4	0.0144544	0
Gng5	-0.0898079	0
Smim10l1	0.0535522	0
Spock2	0.162553	0
Rbm3	-0.0841427	0
Slc25a5	-0.128632	0
Rps4x	-0.197284	0
Nap1l1	0.132524	0
2900097C17Rik	0.11344	0
Rps28	0.00057051	0
Sat1	-0.0968057	0
Mapre1	-0.0774592	0
Atp5d	-0.0855697	0
Rpsa	-0.192477	0
Mtss2	0.0495917	0
mt-Co2	-0.0808642	0
Ddx17	0.0621563	0
Pik3r1	0.0951829	0
Adgrl1	0.100658	0
Ewsr1	0.103659	0
Msi2	0.0882803	0
Chchd10	-0.153855	0
Rtn4	0.189298	0
Btf3	0.0734006	0
Ptn	0.0924441	0
mt-Nd1	-0.0730329	0
Jun	0.0950158	0
Serpine2	0.08458	0
Eif4g3	0.0743744	0
Rps15	-0.181667	0
Rpl15	-0.208372	0
Nucks1	0.0782984	0
Dynll1	0.183416	0
Gpi1	-0.082196	0
Rpl7a	-0.110786	0
Rps21	-0.0483929	0
Fabp7	0.0193842	0
Cox5b	-0.090788	0
Snrpd1	0.0763964	0
Tpt1	-0.277626	0
Atp2a2	0.0831968	0
Rpl27	-0.147865	0
Fau	-0.267268	0
Apod	-0.189749	0
Itm2c	0.153364	0
Rps2	-0.436477	0
Syp	0.172537	0
Uchl1	-0.0971534	0
Nisch	0.0985899	0
Tomm20	0.0840946	0
Hmgn1	-0.0831202	0
Sqstm1	-0.0744862	0
Atp2b1	0.227844	0
Chgb	0.197742	0
Chst1	0.0940216	0
Rpl41	0.0076149	0
Bzw1	0.0906601	0
Aak1	0.075173	0
mt-Nd5	-0.0744393	0
Slc4a4	-0.113567	0
Asrgl1	0.0470758	0
Psip1	0.0681742	0
Hsp90b1	0.122311	0
Gm1673	0.0569265	0
Tm9sf3	0.0784887	0
Eif4a2	0.063265	0
Nme1	-0.0903334	0
Ntm	0.0860246	0
Cox8a	-0.0665872	0
Chn1	-0.131508	0
Atp6v1f	-0.0890465	0
Sod1	-0.0796729	0
Eloc	-0.100481	0
Camk2n1	0.231294	0
Klc1	-0.0822423	0
S100b	0.0464618	0
Gpx1	-0.0671442	0
Arpc2	-0.068221	0
Itgb1	-0.124846	0
2610507B11Rik	-0.0620072	0
Eif4a1	0.0904891	0
Grina	0.0778559	0
Luc7l2	0.0969647	0
6-Mar	0.0689995	0
Mgll	0.0530639	0
Clip3	0.0970558	0
Slc38a2	0.0612108	0
Cox5a	-0.0591603	0
Prnp	0.103505	0
Grcc10	0.0825649	0
Nedd4	-0.106865	0
Ranbp1	-0.0566493	0
Scn2a	0.172285	0
Sf3b1	0.0582996	0
Ndufb3	0.0531019	0
Ndufb1-ps	-0.110089	0
Rgs7bp	0.0882803	0
Rps20	-0.243497	0
Rps10	-0.214231	0
Set	-0.0415877	0
Canx	0.0687783	0
Aco2	-0.0750748	0
Nnat	0.0607995	0
Camk2a	0.132718	0
C1qtnf4	0.0550883	0
Emc7	0.0631613	0
Aplp1	0.109132	0
Rpl27a	-0.0710553	0
Higd1a	-0.0627124	0
Rhoa	-0.072467	0
Nckap1	0.0689995	0
Uqcr10	-0.0844691	0
Atp5j	-0.0807632	0
Lamp1	0.0341047	0
Camta1	0.0663829	0
Tmsb10	-0.224497	0
Ndufa2	-0.0654086	0
Fkbp1a	0.043565	0
Dst	0.0550107	0
Atf4	-0.0476018	0
Pld3	0.0678235	0
Hmgcs1	0.0733693	0
Atp5g2	0.110415	0
Atp6v1b2	0.0711662	0
Rps9	-0.0936922	0
Eif4g2	-0.0692714	0
Ndufa6	-0.0541114	0
Mtpn	-0.0690032	0
Rpl31	0.0530206	0
Sv2a	0.116826	0
H3f3b	-0.0459252	0
Celf4	0.0865024	0
Ghitm	0.0215091	0
Hnrnpa3	0.0675741	0
Ktn1	0.0833158	0
Hnrnpab	-0.0600465	0
Mt1	-0.130834	0
Pum2	0.0439085	0
Eef1a1	0.07506	0
BC005537	0.0218227	0
Rpl18a	-0.159841	0
Rhob	-0.0663735	0
mt-Nd6	0.0459774	0
Mobp	-0.0743817	0
Hnrnpd	0.0628769	0
H3f3a	-0.0263345	0
7-Sep	0.0778559	0
Ppp2ca	0.0549526	0
Rpl21	-0.131715	0
Smdt1	0.0677553	0
Chd4	0.0455969	0
Ppp1r14b	0.121428	0
Pja2	0.0877223	0
Rps27a	-0.206148	0
Stxbp1	0.0558394	0
Atp5o	-0.0739483	0
Tomm6	-0.0863718	0
Ncl	-0.126687	0
Psma3	-0.063676	0
Mapt	0.0597934	0
Atp6ap1	0.0938403	0
Ndrg2	-0.197677	0
Mpc1	-0.0900144	0
Chchd2	-0.0432939	0
Cryab	0.0356553	0
Rps24	-0.0473514	0
Tsc22d4	0.0577807	0
Ap2s1	-0.0817205	0
Dynll2	0.0759952	0
Fabp5	0.0586056	0
Tceal9	0.0412926	0
Aplp2	0.0653275	0
Mrfap1	0.0409711	0
Ptprs	0.0431433	0
Ids	-0.0730007	0
Ndufab1	-0.0815729	0
Eid1	0.0458751	0
Ppp3ca	0.134869	0
Pebp1	0.051843	0
Ywhah	-0.112812	0
Atp6v0c	-0.0274723	0
Psmb1	-0.0482852	0
Tma7	0.0577302	0
Saraf	0.0405452	0
Cbx6	0.0489563	0
Rpl37a	0.00188032	0
Gstm5	0.0682004	0
Anp32e	0.0655286	0
Rps27l	-0.0730659	0
Uqcrq	0.049544	0
Dync1i2	0.0401169	0
Arpp19	-0.0481409	0
Plpp3	-0.0477109	0
Slc1a2	-0.100481	0
Metap2	0.0391247	0
Taok1	0.0492115	0
Rian	0.0208249	0
Kif1a	-0.0501079	0
Nfix	0.0339043	0
Rsrp1	-0.120427	0
Clstn3	0.0529931	0
Ndufs6	0.0112437	0
Eif1b	0.0720407	0
Rpl19	-0.154178	0
Hnrnpu	0.0839432	0
Ptp4a2	0.0540569	0
Serf2	-0.0885088	0
Rab2a	0.043189	0
Ddah1	-0.0622851	0
Stmn1	-0.0810726	0
Tmem59l	0.125078	0
Psap	0.174479	0
Atp1b1	0.270821	0
Rpl12	-0.233267	0
Atp6v1a	0.0507438	0
Rbm25	-0.0017032	0
Chst2	-0.159242	0
Snrpg	-0.0769129	0
Eif2s2	0.0419629	0
Tmsb4x	-0.331657	0
Mbp	-0.0162808	0
Sirpa	0.0826409	0
Rab6b	0.0768499	0
Ctnnb1	0.00667456	0
Psma7	-0.0443383	0
Luzp2	0.059299	0
Nptn	0.13322	0
Gabra2	0.0907687	0
Hspa9	-0.0824249	0
Lgmn	0.0844072	0
Serinc1	0.100941	0
Rbfox2	-0.0272324	0
Hnrnpk	0.0736931	0
Tspan3	0.0561982	0
Sez6l2	0.0424107	0
Rpl13	0.0300307	0
Rps23	-0.187136	0
Kif5b	0.0451772	0
Scg5	0.0429291	0
Ube2d3	-0.0584582	0
Cox6b1	0.0489995	0
Rpl18	-0.0081363	0
Rpn1	0.0167563	0
Slc25a4	-0.0017971	0
Ywhag	0.0668697	0
Tardbp	0.0370221	0
Mt2	-0.141315	0
Mlf2	-0.0530646	0
Ptges3	-0.0651195	0
Cnn3	-0.0861617	0
Macf1	-0.0615351	0
Thy1	0.0730549	0
Mef2c	0.141917	0
Map4k4	0.0603904	0
Luc7l3	0.0281608	0
Thra	0.0373592	0
Cox17	-0.0616305	0
Glud1	-0.0866425	0
Ddx39b	-0.0426212	0
Selenok	0.0408745	0
Atp2b2	0.0686764	0
Slc17a7	-0.0352883	0
Nedd8	-0.041437	0
Atp5md	-0.0482375	0
Atp6ap2	0.0402973	0
Rab5c	0.0162016	0
Lrp1	0.025942	0
Rps29	0.0142303	0
Pea15a	-0.0170654	0
Rnasek	0.0559202	0
Tmbim6	-0.0344426	0
Prdx2	0.0542412	0
Ppp2r1a	0.0260213	0
Rpl14	0.0225582	0
Gfap	-0.338031	0
Pfn2	0.0136114	0
Rpl13a	-0.0402639	0
Arf3	0.00753848	0
Pafah1b1	0.0304495	0
Tbca	-0.0347269	0
Rps3a1	-0.0952949	0
Rps8	0.00404062	0
Hnrnpc	-0.0563138	0
Pbx1	-0.0459049	0
Serbp1	-0.068277	0
Naca	-0.0336499	0
Grin1	0.0030748	0
Cnbp	0.0586056	0
Gnb1	-0.0418537	0
Wdr1	-0.0299108	0
Oaz1	-0.0345361	0
Rps16	-0.0055851	0
Rpl39	-0.10212	0
Ptprn	0.072132	0
Paip2	-0.0291764	0
Arhgap5	0.0223753	0
Eif3a	-0.127323	0
Rpl36a	-0.139608	0
Ndufb11	0.0263111	0
Rpl28	-0.0784551	0
Calm1	0.0743639	0
Trim2	0.0450015	0
Atp5c1	0.0349277	0
Atp6v1g1	0.0284804	0
Atp6v0b	-0.0240953	0
Laptm4a	0.0609	0
Hspe1	-0.0318465	0
Arf5	0.0262758	0
Uqcrb	-0.0519246	0
Rpl34	-0.087863	0
Gnas	-0.0788514	0
Sec61g	-0.0167785	0
Ifitm3	-0.0975037	0
Pomp	0.0250495	0
Pcbp1	0.008316	0
Ccdc88a	0.00173022	0
Cx3cl1	0.12619	0
Capza2	-0.0432374	0
Rpl22l1	-0.0360784	0
Hnrnpa2b1	-0.0029471	0
Prkcb	0.00562003	0
Cops9	0.0258959	0
Tubb2a	-0.100481	0
Uqcc2	-0.0366663	0
Sv2b	0.133802	0
Rbx1	-0.0361923	0
Rpl32	-0.0926406	0
Ywhaz	-0.0586612	0
Nfib	-0.0943553	0
Ybx1	-0.0693327	0
mt-Nd4	-0.0341422	0
Cfl1	0.0837442	0
Arl8a	-0.0161321	0
Calm2	0.0553133	0
Romo1	-0.044174	0
Id2	-0.0421481	0
Hnrnph1	0.0172137	0
Syt1	0.224661	0
Tmx2	0.0511317	0
Sptbn1	0.0541305	0
Rpl4	-0.0404993	0
Purb	-0.0774504	0
Ppib	0.0437324	0
Ywhaq	-0.0538313	0
Gnai2	-0.0076026	0
Rpl23a	-0.137905	0
Gabarapl1	0.0314303	0
Rps6	-0.0975698	0
Oxct1	-0.0486868	0
Rpl7	-0.170985	0
Atp1a1	0.0800909	0
Ndufa11	-0.0037698	0
Ndufa7	0.0215091	0
Glul	-0.0951806	0
Rac1	-0.0349714	0
Gabbr1	0.0469859	0
mt-Co1	0.0311264	0
Ndufa3	0.0587665	0
Snrpe	-0.0900396	0
Rpl29	0.0538897	0
Atp5h	-0.0174716	0
Aldoc	-0.0909795	0
Srsf3	0.0347077	0
Ndufs5	0.011629	0
Srsf2	-0.0107154	0
Stmn3	0.0214109	0
Nptxr	0.206235	0
Adgrb2	0.00223229	0
Ube2s	-0.0313352	0
Snrnp70	-0.0818657	0
Eif3c	0.0253718	0
Rpl22	-0.0678909	0
Rps14	-0.110809	0
Hspa5	0.0295303	0
Ap2m1	-0.0257136	0
Pcbp2	-0.0398186	0
Atp5j2	0.0162947	0
Rps5	-0.121277	0
Vamp2	-0.0021576	0
Ddx3x	0.0250495	0
Mrps33	0.0105499	0
Kcnj10	-0.0292227	0
Slc1a3	-0.0664272	0
Vapa	0.0224547	0
Rpl17	-0.0902676	0
Atp5g1	-0.0054849	0
Pcsk2	-0.0614873	0
Dnaja2	0.0201273	0
Morf4l2	0.0266305	0
Cox7a2l	-0.0148253	0
Ptma	0.0263682	0
Ahcyl1	-0.0622851	0
Rpl3	-0.0734131	0
Sub1	-0.0006998	0
Ssr1	-0.0194926	0
Hspd1	0.00285836	0
Ndufb8	-0.0143247	0
Cox6c	-0.0094372	0
Vcp	-0.0053988	0
Snhg11	-0.163466	0
Rpl10a	-0.0975931	0
Dbndd2	-0.0243503	0
St13	-0.0270192	0
Hp1bp3	-0.0071309	0
Ddx6	0.0112437	0
Uba52	-0.044174	0
Serinc3	0.0573273	0
Tecr	0.024428	0
Rpl30	-0.291719	0
Vdac1	0.0132332	0
Tubb5	-0.0433375	0
Pdia6	-0.0286907	0
Atp5f1	-0.0386421	0
Rpl26	-0.0981298	0
Nudt3	0.0244099	0
Ndufa4	0.00661848	0
Timm13	-0.0167707	0
Eef1b2	-0.0827794	0
mt-Atp8	-0.0482252	0
Tpm1	-0.0370927	0
Rpl35	-0.0506328	0
G3bp2	0.00859031	0
Rpl35a	-0.178766	0
Rps13	-0.0162125	0
Rps26	-0.127688	0
Ttyh1	0.0288016	0
Ndufa5	0.0161278	0
Prkar1a	-0.01673	0
Rpl9	-0.0207809	0
Cdc42	-0.0415877	0
Actr2	-0.0085589	0
Micos10	0.0222216	0
Dnaja1	-0.0176072	0
Ndrg4	-0.0228288	0
Tubb2b	-0.124279	0
Rplp2	0.00510448	0
Rps19	-0.0387891	0
Itm2b	0.0264062	0
Dpysl2	0.0325801	0
Psmd2	-0.0178044	0
Timp2	0.101927	0
Dnajb6	0.0272742	0
Ubl5	-0.0196271	0
Rps25	-0.0532572	0
Grn	-0.0163461	0
Rps27	-0.0148513	0
Ndufa13	0.00487161	0
Wnk1	0.00285836	0
Hnrnpdl	0.0144022	0
Ctsd	-0.0226473	0
Caprin1	0.0155956	0
Reep5	0.0389217	0
Cct6a	0.0345849	0
Atp5k	0.0476172	0
mt-Nd4l	0.0536734	0
Rpl10	-0.100481	0
1810037I17Rik	-0.0110823	0
Rps7	0.0372242	0
Cltc	-0.023426	0
Cox7c	-0.0330426	0
Tomm7	-0.0221103	0
Rps17	-0.0628563	0
H2afz	0.126799	0
Uqcr11	0.0140784	0
Ndufb5	0.00616117	0
Zwint	-0.012797	0
Dync1h1	0.00809942	0
Csde1	-0.0241978	0
Emc10	0.0216104	0
Rpl11	-0.0958868	0
Rpl36al	-0.0809852	0
Hsbp1	-0.0194296	0
Hnrnpm	0.0026121	0
Eif5	0.00804306	0
Snap25	-0.0017971	0
Pfdn5	0.00044752	0
Atp5mpl	0.00666746	0
Atp5a1	-0.0359411	0
Skp1a	-0.05169	0
Tulp4	0.011805	0
Rps15a	-0.122696	0
Swi5	-0.0170252	0
Celf1	0.0121607	0
Scn1b	0.0171491	0
Hnrnpf	-0.0045123	0
Rcn2	0.0124521	0
Hint1	-0.0183803	0
Pabpn1	-0.0381443	0
Rps18	-0.179309	0
Sh3glb1	-0.0176072	0
Ccnd1	0.110486	0
Cox6a1	-0.0158501	0
Lmo4	0.0354783	0
Mapk1	-0.0092566	0
Mtch1	-0.0292227	0
Ddx5	0.00331402	0
Eef2	-0.0084523	0
Mdh1	-0.0132302	0
Ncor1	0.019661	0
Elob	0.0102044	0
Tmem59	0.00508436	0
Atp6v1e1	-0.0309845	0
Mrpl52	-0.019077	0
Dynlrb1	-0.0094869	0
Ly6e	-0.0021576	0
Spcs1	-0.0161321	0
Nrgn	0.0358184	0
Rpl36	-0.0422808	0
Tcf25	0.00538724	0
Atp5e	-0.0224789	0
Selenof	-0.0351899	0
Scd2	-0.0268143	0
Atpif1	-0.026653	0
Pdia3	-0.0108029	0
Arf1	-0.0064379	0
Rpl23	-0.104035	0
Gabarap	-0.0283316	0
Ppp1cb	0.0077715	0
Rpl5	-0.0681809	0
Srp14	-0.0199039	0
Add3	-0.022844	0
Atp1a2	-0.131287	0
Rps12	-0.237825	0
Tspan7	0.0513216	0
Gas5	0.0414292	0
Atp6v0a1	0.00718216	0
Ssr3	-0.0080605	0
Dstn	-0.0259823	0
Rpl37	-0.12371	0
Rps11	-0.0890223	0
Kidins220	0.00287599	0
Rpl6	0.0135904	0
Ndufc1	-0.0230026	0
Snrpd2	-0.0369785	0
Gnb2	0.0113094	0
Sem1	0.0134319	0
Tle5	0.0102834	0
Dclk1	-0.0002764	0
Scg3	-0.0662657	0

## Sheet: 4e
Dosage (nM)	sgNTC				sgSHOC2
100	0	0	0		0	0	0
10	3.55551	0	0		0	0	0
3000
1	17.8844	12.2288	24.14		2.67237	7.12699	5.44655
300
0.1	47.7138	36.2804	57.73		26.9077	17.7807	25.9266
30
0.01	104.474	105.747	98.322		70.187	34.4158	61.3414
3
0.001	100	100	100		100	100	100

## Sheet: 4f
Dosage (nM)	siScr				SiSHOC2
1	10.3311	39.7	33		0	6.71038	0
0.1	35.9998	54.0134	53		10.6015	13.0966	11
0.001	111.061	88.9393	99		32.825	54.2966	42

## Sheet: 4g
	sgNTC	sgNTC + sel	sgShoc2	sgShoc2 + sel
14	1
14	1
14	1
14	1
15	1
15	1
15	1
15	1
16	1
13	1
14		1
14		1
14		1
15		1
16		1
19		1
19		1
19		1
19		1
21		0
15			1
19			1
21			1
21			0
21			0
18				1
21				0
21				0
21				0
21				0
